# Supplementary material for: Disrupted cooperation between transcription factors across diverse cancer types
Source: BMC Genomics. 2016 Aug 5;17:560. doi: 10.1186/s12864-016-2842-8 (PMC4975902; doi:10.1186/s12864-016-2842-8)
Supplement: Additional file 7: Table S1. — Identified highly dyscooperated TFs of each cancer type. (XLSX 15 kb) [file 12864_2016_2842_MOESM7_ESM.xlsx]

## Sheet: Sheet1
Discovery							Validation
NSCLC	PRAD	COADREAD	BRCA	HNSC	KIRC	LIHC	LUAD	LUSC
ACTL6A	AATF	AFF3	ARID1A	ACTL6A	AR	BCL3	ACTL6A	AATF
AFF3	ABCE1	ARNT2	ATF6	AP2B1	ARID5B	BCL6	AHR	ARID5A
ARID5B	AES	ASCL2	CDK2	CDC6	ASCL2	CCNH	BAG1	BCL3
BLVRA	ARID3A	ATF7	CDK8	E2F6	BAG1	CDKN1A	BRCA1	CEBPZ
CCDC6	BAZ2A	BRCA2	CREBL2	ETV5	BIN1	ERF	CDK2	CREB3
CCNT1	BRPF1	GATA6	FOXM1	FOXE1	CBX2	EZH1	CEBPA	CREB3L1
CITED2	CBX3	HMGB3	GATAD1	FOXM1	CDK8	FOSL2	CEBPZ	E2F3
CREBBP	ENO1	IFI16	HHEX	HDAC1	CEBPA	HIF1A	DEK	FOSL1
CSDA	ERF	IRF8	HOXC5	HDAC2	CREB5	HOXB3	DNMT1	FOXE1
DPF2	FOXM1	KDR	HOXC6	HHEX	CSDC2	HOXD8	E2F1	HDGF
ERCC3	GTF3A	MECP2	HSF1	IRF5	CTBP2	ING1	E2F6	HOXA5
ETV1	HDAC9	MYB	HSF2	KLF11	E2F3	IRF2	GLI3	HSF1
FLI1	IRF6	MYCL1	ID4	LEF1	ELF5	KLF5	HDGF	IRF8
FOXA1	MAZ	NFE2L3	KLF11	LMX1B	EN2	LHX2	HNF4G	JUP
GTF2E1	NFATC3	NR1H4	NFIB	MAX	ENO1	LYL1	HOXD1	LMO2
GTF2H4	PARK2	ONECUT1	NFKB1	MBD1	EPAS1	MAF	IRF8	MEOX2
HDAC3	PHB2	PRRX1	RXRB	MLXIP	ETS1	MYCL1	IRX3	MITF
HLF	PHF20	RUNX3	SMAD4	MTF1	ETV5	NFKB1	IRX5	MYC
ID4	POU3F2	ST18	SMARCA2	MYB	FOXD2	NFKB2	JUND	MYST2
IRF8	PSIP1	SUPT4H1	SS18L1	NCOA3	FOXF2	NFYB	LITAF	NFE2L1
KLF5	PURA	TAF5	TBPL1	NFATC1	FOXJ1	NKX3-1	MAFF	NONO
LMO2	RARG	TBX19	ZBTB25	NFE2L2	FOXN1	NR2F2	MEF2D	NOTCH3
LYL1	REL	TCEB2	ZNF345	NFIA	GATA2	PLAG1	MYBL2	NR2C1
MECP2	SETDB1	TCF12	ZNF629	NOTCH3	GATA3	POU6F1	MYCL1	OVOL2
MTA1	TSC22D3	TCF21		NPAS1	GLI3	RELB	NFE2L2	PAX6
MYCBP	ZBTB16	TCF7		NPAS2	HDAC1	RERE	NFIX	PLAGL2
NCOA4	ZNF135	TFAP2C		PBX1	HNF4G	RUNX1	NFKBIA	PMS1
NCOA6	ZNF516	ZBTB39		PIAS3	HOXA2	SERTAD2	NR3C2	PPARA
NCOR2		ZNF200		PLAGL2	HOXA4	SETDB1	PA2G4	SFPQ
NF2L3		ZNF211		POU3F1	HOXB2	SMAD5	PLAGL2	SPI1
NFIA		ZNF282		PTTG1	HOXB5	SMAD6	POU6F1	SUPT5H
NR3C2		ZNF44		SOX15	HOXB7	STAT6	RAD21	TCF21
PBX2		ZNF643		SOX2	HOXD10	TEAD4	RARG	TFAP2A
PEG3		ZNF688		SOX21	HOXD8	TP53BP2	RLF	TRAF4
POU2F2				SP100	HOXD9	TSC22D1	RORA	ZNF132
POU6F1				TAF2	IGFBP1	TSC22D2	SATB1	ZNF174
PPP1R13B				TFDP1	IRF5	YAF2	SMAD3
PTTG1				THRA	IRX3	ZBTB43	SMARCC2
PURA				THRB	IRX5	ZBTB5	SPI1
RARB				VDR	JUP	ZNF165	STAT6
RELB				YY1	KDR	ZNF174	STRAP
RPA3				ZNF32	LITAF	ZNF197	SUZ12
SALL2					LMO1	ZNF200	TAF2
SERTAD2					LMO3	ZNF263	TCF3
SETDB1					LMX1B		TSC22D2
SOX12					LRRFIP1		VPS72
STAT5A					MAF		WHSC1
STRAP					MYCL1		ZNF165
TAZ					MYCN
TFDP2					MYST2
WT1					MYT1
XRCC6					NFIB
YAF2					NOV
ZNF148					NR1H3
ZNF165					NR1I3
ZNF205					OSR2
ZNF211					PARP1
ZNF282					PAX2
ZNF324					PAX8
ZNF337					PGR
ZNF7					POU3F4
					PROX1
					RXRA
					SALL2
					SLC22A1
					SMAD2
					SMARCA1
					SMARCA2
					SNAPC1
					SOX30
					SREBF2
					SS18L1
					SSRP1
					ST18
					TFAP2C
					TFEC
					THRA
					TSC22D4
					VDR
					VTN
					WT1
					ZNF132
					ZNF160
					ZNF189
					ZNF44
					ZNF516
					ZNF536
