# Supplementary material for: Disrupted cooperation between transcription factors across diverse cancer types
Source: BMC Genomics. 2016 Aug 5;17:560. doi: 10.1186/s12864-016-2842-8 (PMC4975902; doi:10.1186/s12864-016-2842-8)
Supplement: Additional file 11: Table S2. — Encode DNase-seq data used to filter motif hits. (XLSX 10 kb) [file 12864_2016_2842_MOESM11_ESM.xlsx]

## Sheet: Sheet1
Tissue	Cell line	GEO NO.
Prostate	LNCap	GSM816637
Lung	A549	GSM736580
Colorectal	Caco-2	GSM736500
Liver	HepG2	GSM736637
Kidney	HEK293	GSM1008573
