# Supplementary material for: Disrupted cooperation between transcription factors across diverse cancer types
Source: BMC Genomics. 2016 Aug 5;17:560. doi: 10.1186/s12864-016-2842-8 (PMC4975902; doi:10.1186/s12864-016-2842-8)
Supplement: Additional file 12: Table S3. — List of IRF8’s targets and those involved in stress response in NSCLC. (XLSX 32 kb) [file 12864_2016_2842_MOESM12_ESM.xlsx]

## Sheet: targets_of_IRF8_in_NSCLC
COX7C
STARD13
VPS52
CFH
COPS5
RPS18
PHB
NR4A3
MARK2
SLC11A2
IPO8
SYMPK
PARP4
TMF1
RB1CC1
IFIH1
RANGAP1
SLC17A1
HNMT
C4BPB
LGALS3BP
KIF1B
FUT5
CEACAM1
TEP1
SP110
CASP8
DSP
CASP4
ZNF330
MTIF2
CRADD
SYT1
AGGF1
CLNS1A
CCNI
C6orf47
RPS27A
TAF6L
NDUFA9
EMX1
NUDT13
DAXX
SEMA3E
CFB
NBR2
SCG2
RPL34
U2AF2
CUL5
ARHGAP1
BRCA2
TARS
EVI2B
GADD45B
ZNF45
RGS5
OAS1
ASCC2
KLF10
ASCC3
BET1
WDR46
GOSR2
CDC7
CCT2
TFEC
CARD8
HIST1H1D
TRMT1
ZNF510
UBR2
TIAL1
CCT5
MTMR3
CD38
BRCA1
COL4A6
HTR1D
UBE2G1
LCMT2
PCMTD2
ZNF197
PFDN6
SC5DL
ITGA10
SUPV3L1
RASA1
MR1
NRD1
SRP19
MEIS2
GRB7
SUB1
GTF2E1
TRIM31
C12orf29
SELL
NET1
AKT3
TNFRSF10B
BUB3
TGFB3
IFI35
PRAF2
RAB13
CP
SPP1
TRPC6
BAZ2A
IL18
CD2BP2
SNAP23
TNFRSF1A
ABCC2
RANBP2
NDUFB8
RPP30
GTF2F2
PRKD2
ZNF652
DNAJB4
CDIPT
CCDC69
TMEM109
CUL7
ZNF646
EXTL2
LPP
RUVBL1
C4BPA
DNTTIP2
MMP7
RBMS3
SCGB1D2
CHM
CLIC4
ZNF195
GPX3
PEX14
SRPX2
B2M
IL15
SMG5
ZNF212
MRPL3
MPP2
ITGB3BP
COASY
SERPINA3
RPL38
ABCD2
HLA-DMB
MAP2K5
SSR1
CHUK
ECE2
RUFY3
IFRD1
STAMBP
CFL1
KBTBD2
SCD
COX7B
MCC
CYP3A5
KIAA0317
TTF1
LAMP2
OLFML2B
YAP1
KIF23
PIK3C3
RPS4Y1
LMO1
TIMELESS
PLK4
ME2
SLC14A2
IRF2
SLC4A7
DNAH7
ALOX5AP
ANXA1
ENPP4
SMNDC1
ZBTB33
PSIP1
DHX38
PSMC2
ID3
MKRN1
ACTA2
TCN1
PLSCR1
SSR2
RAD51AP1
USP33
GGPS1
SEC23B
LIAS
BANF1
INSL4
RORA
YTHDC1
RBMS1
TM9SF2
TIPARP
CAMTA1
ERGIC3
NMI
CD8A
PRR3
PSMB3
ZNF136
F2RL1
RPS19
UPK1B
ZNF337
GLRX
DEFB1
COPB2
MT1X
MFAP1
CALCRL
RABL3
CD68
NFE2
RUVBL2
CCL2
COL5A2
ETV6
SRP54
MKLN1
MIPEP
GCLM
ATP8A1
PARP2
RPS24
E2F6
RIN2
ARMCX6
RAB3GAP1
CLEC2B
ERAL1
APBA3
C10orf26
DDX3X
CCNC
TIMM8A
GNS
OTUD3
SEC22B
GPR19
PIGL
CDK2
DNAJC9
TRIM44
SPRY1
LSM1
SLC16A2
ZFYVE16
IFIT2
PCDHB11
PPP1R12B
MBNL2
FBL
CDC5L
ACSM3
KATNB1
SETD2
CBR1
RPS26
RPL22
ZNF384
AASS
ING3
LAMC2
NDUFA5
NUP160
AP3S1
AKT2
ABCB7
TWISTNB
ARL6IP5
BTBD3
GTF2H4
EPM2A
ACVR1
RDH11
SEPP1
MMP10
BCL2A1
TAPBP
NFKBIL1
EIF2S3
PROCR
CTNNA1
TAP1
AP2S1
TXNDC9
LCN2
HMMR
DAB2
TYMS
PSMA2
ECM1
BTC
PLA2G4A
TRIM38
HAS2
HLA-DOB
SNRPB2
OASL
SMARCA5
PSMB9
JAK1
UQCRB
ZKSCAN1
SDHD
PICALM
ZNF211
PSMA4
TAF13
SERPINB8
FGL1
PLAT
ZFYVE26
LRPPRC
DHX8
HIST1H1C
ZBTB11
IFITM2
MGAT2
MAD2L1
MRPS18B
KIAA0101
NONO
PRDM1
DLEU2
C1orf9
PIGO
CGGBP1
GLIPR1
MRPS31
MICA
SRPK2
ISG15
TIPRL
NPM3
RNF4
IKBKE
GTF2B
RPS20
PPBP
TMEM5
TPD52L1
SLC7A11
RAB11B
BTAF1
YKT6
ATP5G3
CXCL3
AGPS
LSM6
STAG2
RPL9
ATP5L
KLHL9
PEX13
HAX1
KIF2C
STX12
C5orf22
RBMX
USP11
SEPHS2
TTC3
GGCX
BTN3A1
YME1L1
NDUFS3
PSMC1
PTS
HAT1
SERPINE1
KRT8
ATR
ATF5
MTF2
OTUB1
DCC
PSMB1
SLC17A3
HSD17B8
BTN2A1
UBE3B
RND1
NFYC
WASF1
ENTPD5
ZNF259
RARS
ACYP2
CYP4F11
ZC3HAV1
F2RL2
CDC27
NDUFS4
RNF41
ADD2
JRKL
EXOSC9
MKNK1
MAP2K1
HIST1H2BE
ARID4B
DVL3
ZNF3
DLG2
HIST1H4B
HIST1H2AK
PHGDH
PDCD11
MSMB
IFIT1
LSM2
PIGK
RPL4
SLC19A2
MYO1E
DZIP1
SSBP1
FH
IGF2BP3
MAPKAP1
MDN1
WWP2
FGA
ATF6
NCSTN
FTSJ1
SSNA1
TSPYL2
TXNIP
EPHA3
KATNA1
CRK
TGFBR2
CEP164
SF3A3
ASF1A
CIITA
PLOD3
BLZF1
APOBEC3C
DGUOK
CD80
TMEM115
NUP50
MB
BICC1
PPFIBP1
SEC23IP
AKAP11
YWHAE
SCNN1G
PPP1R11
NPC1
ADAM28
ARSE
CDR2L
PFDN1
HOXB7
RNF113A
PEBP1
ZWINT
DHPS
RPS3
PDCD2
ACTR3
PEX12
RRAGA
NCLN
ADAR
MAPK14
SNRPC
FRYL
RBL1
EGF
SRGAP3
YIPF1
SMARCD1
HIST1H2BI
RPS6KB1
MLF1
CTGF
PPP2R2A
CREBL2
FER
VASP
MED6
ENTPD4
CTSS
MAPRE3
RFC3
KLF12
TMEM63A
TBCE
VPS11
HAVCR1
DAD1
TCF7L2
M6PR
NDUFS1
ABLIM1
DGKA
ATF1
LPXN
RPL27
PMAIP1
CSNK2A1
TSPAN6
SMPDL3B
CRYAB
UBE2B
TPR
ZNF84
DFFA
CCNB1
ERCC1
ZNHIT3
AR
COX5B
SLC25A14
WRB
SLC37A4
OPHN1
TUBB
CDK7
BLM
SART3
ATP5J
FGB
NDUFAF1
ABLIM3
CDH19
SOCS3
PDK2
ZNF207
SNTB2
ZMYM4
RPL14
BTN3A2
SEC24D
ATG4A
NMT1
KLHL20
DYNLT3
KIAA0020
PRNP
CXCL2
IER2
YIPF2
SDC2
HLA-E
ZNF324
ATP6V1F
CBLB
TFDP2
RUNX1
ANXA6
IRF7
THOC2
EPB41L2
EPAS1
ZNF451
CYP24A1
VAMP8
ATP6V1D
EEF1B2
NBR1
ALG3
SLC36A1
CBL
MAP4K2
GABPA
PIK3CA
RPL6
SNRPD3
MNAT1
FAM48A
NRIP1
TP53BP2
RAB7L1
RPS16
HEXIM1
SLC35A1
IFNGR1
KIAA0753
POLR3F
TAF1A
HIST1H4C
KIAA0586
RAB28
MEF2A
NFATC4
RAD50
XRCC5
EFNB1
IREB2
CALD1
AP1S1
CXCL5
MDM1
RRAGB
CDC23
NUDT21
STX8
CYB5B
GNB2L1
TRIM32
RPL41
UBL3
RABAC1
PTTG1
FUBP3
TOP3A
TXNL1
NR5A2
WDR61
DDX46
PI3
GHITM
NDUFB5
CREB5
TMED5
AGPAT1
PSKH1
DNMBP
B4GALT4
DOCK1
GEM
STX10
LYN
INTS1
PTPRG
RPL23
RAB14
PPID
CLTC
PPP3R1
SLPI
PCSK7
SCRN1
TAF11
TRIM21
TLE4
VTN
PCNA
STIL
RPL29
DYNC2LI1
PPAT
CES2
STRN3
ART1
UBE2H
UMPS
ACTL8
AP4E1
IL6
E2F4
LAMP1
ATP6V1H
R3HCC1
MORF4L2
NUP133
PPP1CA
ANKRD26
DLD
ACTL6A
MTMR4
PRRG1
TFCP2
GLG1
CNOT1
ATP10D
TERF1
DOCK4
SRRM2
ACOT8
CCDC6
RBMX2
SCP2
BZW1
LRRC8B
ZNF239
SNX4
SP100
UBB
PSMD1
MCRS1
ARHGAP11A
ZBTB17
NDUFA1
STAM
ALDH4A1
ANAPC13
WARS
SPTLC1
PAPPA
BNIP3L
LRRC6
PPP2R5C
SSRP1
ZNF205
FEN1
SMURF2
HLA-DPB1
PHKA1
PSMA3
LDHA
PPP2R1B
TMPO
C11orf58
UPF2
RAB30
RPS12
MYBPC1
SCFD1
CSTF2T
ISG20
IDH3A
IGHMBP2
NFKBIE
RNASE4
PEMT
OCRL
PPP1R3D
RPL30
THBS1
AKR1B1
PSMD10
GARS
NBN
ACTR2
MICB
MTAP
STAT1
MFSD5
CBR4
PSMC4
NPTN
PROSC
RPLP0
DTD1
GORASP2
COX17
PLS3
GH1
CPEB3
TGFB2
LSM4
POLR2F
ALDH6A1
STEAP1
CD40
NDUFAB1
PSME1
AP3B1
CREG1
CDC16
PPP4C
AAMP
DBI
EPRS
SEC23A
HCCS
FOXM1
KIAA0195
MCCC2
SETX
IL12A
GANAB
CCDC86
CLCN3
IPO7
SEMA3A
PIGB
NPHP1
PRKCSH
TSN
ATP2B4
ZNF202
NRAS
SOCS2
DLG4
ID2
LRRC41
PHF14
TENC1
CSNK1A1
VBP1
DHX16
ARHGEF18
PAICS
COQ9
ARMC8
NR6A1
SSB
CNKSR3
TSHR
BIRC2
SCAND2
TFRC
ZNF267
TIMM17A
ZNF189
RAD21
EIF4G1
HIST1H3I
GRB2
THUMPD1
MAP3K13
IFI6
DCLRE1A
KPNA6
FOSL1
EIF2B4
DUSP6
PAK2
ATP5O
OXSR1
CEP250
ENSA
BAG1
SLC16A4
LDHB
GRN
ADAM10
MRPS11
ALDH7A1
MCM6
TNR
PPRC1
SLC38A6
MPHOSPH10
IGF2R
BCAS2
ITGA3
TRPA1
CPD
HSF2BP
TMED2
DDB2
TFPI
DIAPH2
EEF2
PHKG2
BDKRB1
NR4A2
SOCS1
MEIS1
ACTN1
SHOX2
IL6R
FNBP4
TNFAIP3
CCDC93
PPM1H
RAB11A
PEX19
FAM32A
RBM10
CDC14A
ARF6
UQCRH
HIST1H4L
PAFAH1B3
MAP3K11
YWHAB
OSMR
DHX29
NARS
ANXA13
ID1
STX2
WDR45
RDBP
SETDB1
CD2AP
MTFR1
C17orf75
MDH2
NFKBIA
SON
SFT2D2
SUCLG2
ENTPD6
HIF1A
PRDX3
KIF13B
RPL31
TRIM26
MFN1
TLL2
CPSF6
CALCOCO1
GALT
PTGES3
UCK2
PSMD12
RBM6
ERBB2
MLH3
UCHL1
NPEPPS
AURKB
ZNF549
SNAPC1
SNRPE
KIN
SFPQ
OAZ1
BCKDHB
PTPRH
SMARCB1
BBX
PCCA
SLC5A6
TTF2
MECP2
TTLL4
UQCRFS1
CKS2
PLA2G4C
MTERF
RPL5
NUP214
POLR2E
FRG1
CHD8
ARL1
UBQLN2
HMGN3
ASXL1
CHN1
RFX5
CCT6A
RPL37
PSMD6
MEG3
KIAA0494
SNAP25
NKTR
TTK
OSBPL8
AKR1B10
STK35
KRT15
PSMB4
APBB2
UFD1L
XDH
MKI67
C5orf15
OSBP
EIF4B
MTMR2
WWOX
CDC25A
CLTB
YTHDC2
NPR3
STAT2
PCDH9
CRYZ
EFHA1
TNFSF9
BSG
ITM2B
ZNF187
RLF
GMFB
CD63
AIP
ZNF43
DPY19L4
GART
UBE4B
JMJD1C
VGF
C11orf51
PKN2
NF1
RBM19
GNG5
POLG2
MTRR
CXCL1
MCM5
PWP1
NFKB2
CD59
HBP1
LANCL1
RPL36AL
RRS1
LMAN2
RAB5A
USP6NL
IL1RAP
EGR4
PPAP2B
TNFAIP6
LIPA
PIGA
ASH2L
PLP2
LAMB1
UROD
MERTK
ATP2A3
ALDOC
PPM1G
ETFDH
TAF15
ATP7A
PPP1R8
NCKAP1
ARFIP2
AGA
SCYL3
TUSC2
LMTK2
CALCOCO2
IFIT5
NRCAM
CALR
MET
C9orf16
RAD1
NFX1
PAFAH1B2
SRPK1
ACTR1A
METTL1
ROR1
PDGFB
EREG
IDS
CRTAP
HLA-F
GSR
CHMP2A
IBTK
IRX3
CAD
ANKRD40
COX7A2
EPM2AIP1
ATP5D
HIST1H1E
ESR2
ADSL
NUBP1
BNIP2
ESPL1
DHRS3
AMOTL2
TRIO
GGH
DDX19B
BARD1
SUOX
RBMS2
ATP6V0A2
ULK1
ZFP36L1
FUCA1
IRF3
CLOCK
NUP205
DYNC1I1
PML
SSSCA1
ETHE1
MYC
ZNF23
HLA-A
MLH1
AP3B2
RFC5
HSD17B6
HSPA5
TUBGCP3
PDCL
MRE11A
USP15
KHDRBS1
BUB1B
MTM1
SLC4A2
DOM3Z
IQGAP2
MAGED1
ANKRD46
PHF16
RPL10
CDC25C
IRX5
GFPT1
CCS
POLD1
LDOC1
PRKAB1
FUT1
METTL3
BAX
PHKG1
HIRIP3
SMAD3
MARCKS
ATXN1
ACTR1B
SATB2
ECD
RTN4
H2AFZ
MPZL1
SOX4
ATRX
PEPD
TMEM147
BAG2
FBN1
NDUFS6
BCL2L1
RCHY1
GOLGA1
RPS6
TARDBP
COX6B1
RNF6
UROS
UVRAG
TRIP6
CDK5R2
ST7
PHF20
SLC25A16
SLC31A2
DDX5
STK38L
ZNF193
IDH3G
CAPZA2
SAMHD1
FKBP9
KSR1
CLASP1
COG4
GM2A
ZBTB40
RRN3
TAF10
GATA3
EXT2
HSPA1A
AFF1
THBD
TOE1
PEX11B
HMBS
ANKRD17
TNPO2
LAMA3
PPIF
PABPC1
MAP3K5
UQCRC1
ING1
HMOX2
EPS8
HRH1
KRT4
MFGE8
ANP32E
COIL
RHOBTB2
ETV1
RPS29
BMP1
NUDC
SSBP2
HEXA
CENPB
PIAS1
TMCC1
STAT6
ITPR2
GLT25D2
PTMA
NDRG1
FGF9
HOXB5
GNA13
FNDC3A
RBBP8
PHTF1
NXF1
TRPC1
E2F3
ODC1
SMAD4
PAK7
MYO1D
RARG
BRP44
TRIM23
TDRD7
UBE2A
ALDH5A1
TTLL1
ACTN4
NENF
POLD4
HIST1H2BC
MTG1
ATP5I
DLEU1
CDC42EP4
MDM4
ICT1
RPL23A
SFRP4
NTRK3
PPP3CC
GSTP1
AKR1C4
TOMM20
PHTF2
EIF4EBP1
PCBP2
FOXA1
DRG2
NEU3
MED8
GTF2H1
CALM2
USP19
METAP2
PIK3R3
DNAL4
TAZ
IARS
NUFIP1
MSX2
SMAD5
TMEM106C
SCAMP1
TLN1
IL17RA
ETV3
PINK1
HIST1H2AM
FNTA
NAP1L1
EYA4
ZNF76
OAT
DPYD
RRAS
HIST1H2AI
PFN1
RFX1
SF3B3
ABHD5
LGMN
PSMD9
EEF1A1
CCNA2
MAP3K8
DMXL2
RPLP2
HIST1H2BJ
PSAP
NCOA6
RPS11
FMR1
CELSR3
ACO1
POR
INSR
MUTYH
YPEL1
SCARB2
FYN
PRPS1
TAP2
TPP1
PHYH
RPL11
NR2F1
RYK
TTYH2
HIST1H2AG
UCHL3
ELK1
SSX2IP
SLC39A14
CS
HIST1H2BF
TIA1
DUSP10
POLE3
UBE2V2
CEP350
MAPK1
ARIH2
LEPR
BRAF
GTF2F1
PAPSS1
ADM
PDLIM5
SOD1
PSMB6
PRPF31
PIAS4
NME3
RBBP6
CFD
DDC
TLE2
C15orf39
HIST1H2BM
DPYSL3
RAB5B
ACADVL
POLRMT
PCGF1
HMGCS1
WISP2
HIST1H3H
NRTN
RAB11FIP2
STT3A
FXR2
ATP5C1
MYCBP2
CRTC1
CCNT2
HOXB13
ITCH
SEMA6A
ATP6V1B2
TSC22D2
POU2F1
CLTA
SNRPG
EIF2AK2
EMP3
ECH1
KIF5B
DDAH2
NCOA4
EXOSC10
YWHAZ
PPP1R2
ACAT1
GLO1
DNM1
CAPN7
PRPF40A
SMPD2
CCT4
GDI2
XPO6
FBXL5
PRPF3
BCL11A
CACYBP
SIX1
AKAP8L
ARNT
GDF10
KDELR2
ARPC3
TPMT
RPA1
SIAH2
BIN1
HIST1H2BL
NUP98
RPS9
HTATSF1
KIF22
TOR1B
CDK2AP1
RDX
ITGB5
DNAJC11
C19orf10
NCOA3
PPIL6
CYLD
KIFC1
DNAJC3
DMC1
CFLAR
EPS15
RELB
APAF1
PJA2
NR3C2
FAM3A
REEP1
ERCC2
DST
HLF
CASC3
CACNB1
ATP5B
GLI1
RPS8
ANGEL2
IMPDH2
AHDC1
EXO1
ERF
PSME2
EPHA4
ASPHD1
PARK7
SCARB1
ZHX2
BLMH
PTOV1
AZIN1
CREB3
EBP
MBD4
MLF2
CEP68
UPF1
GPD1L
FADS2
GCH1
PCK2
MKL1
KHK
SAR1A
ALDH9A1
CREB1
DEDD
CREM
USP34
CCNF
CEP57
DHCR24
ERBB3
SFI1
DHX9
HDAC1
RALB
ZNF274
HOXD8
SYNCRIP
XPA
SNX3
R3HDM1
KIFAP3
BTG2
CEP170
WBSCR22
EXOSC7
PCBP1
NAP1L3
ATP6V0A1
ACSL3
NLE1
CDKL2
SH3GL1
H6PD
VRK2
CALM3
SPHK2
PRKAB2
PAX2
SF3A2
NEO1
IDI1
MAPRE1
HDAC6
FAM20B
MLLT1
FECH
JOSD1
SETBP1
SLC10A3
IER3
HIST1H2BK
NAPG
HNRPDL
GRK5
ZNF710
LLGL1
FLNB
SOX12
ZFY
PDE3B
CYB5A
C6orf106
LPIN1
RHOQ
CDKN1B
C14orf79
OSBPL1A
ROCK2
SLC16A1
PHF15
GPR176
PDXK
CDKN2D
CNP
ENDOG
PHF21A
SENP6
USF2
ACACA
FADS1
TAF5
CDKN1C
SFRP1
VAPA
BMPR1B
PLXND1
MAP2K3
TMCC2
USP12
FKBP4
YWHAH
PTPN13
POU3F2

## Sheet: targets_stress_response
PSMA3
DNAJC3
IL18
MORF4L2
HMOX2
BARD1
HAS2
DCLRE1A
EYA4
PSMD1
MMP7
PMAIP1
MRE11A
C4BPA
PCBP2
ERCC1
RAD1
NRAS
AP3B1
DDX3X
KIAA0101
BRCA2
CRK
RPS27A
MAP3K11
HDAC1
RUNX1
RPS3
SSRP1
PSMB1
KIN
DHX9
MERTK
PSMD9
CD59
C19orf10
POLD4
PPBP
FADS1
RB1CC1
PPP4C
CALCRL
ELK1
PSMA4
CIITA
GGCX
OSMR
XDH
MLF2
MAP2K5
PTTG1
IGHMBP2
MLH3
EIF2AK2
SP100
CDKN2D
FEN1
SFPQ
SCFD1
ACTN1
CDK7
DSP
HNMT
ART1
TRPC6
SERPINA3
RPS6KB1
CLOCK
GNA13
ARNT
BAG1
TUBB
SETX
THBD
UVRAG
ID2
B2M
TGFB2
GSTP1
HLA-DPB1
TIPRL
BAX
UBB
PSMB6
PIK3C3
TNFAIP3
PLSCR1
UBE2A
IL6R
PDE3B
RPA1
ANXA1
OXSR1
ID3
ETFDH
SFRP4
MICA
PML
NR4A3
FGB
PSAP
ATP2B4
NFKBIL1
CUL7
EPAS1
POLR2F
EPHA4
ITPR2
HDAC6
PDGFB
BIRC2
MAP2K3
SSR1
PRNP
PCNA
ECM1
PFN1
PSMC2
DUSP10
IFNGR1
WDR45
RAD51AP1
HSPA5
HIST1H2BK
BRCA1
DPYSL3
TNFRSF1A
UBE2B
PAFAH1B2
HLA-F
SDC2
NPEPPS
OAS1
CCS
HIST1H2BC
USP19
PAK2
XPA
TIMELESS
GTF2H1
ATR
ATP6V1H
POLR3F
MAP4K2
TNFAIP6
CRADD
UBE4B
PSMC4
POLR2E
EREG
HMBS
FGA
RUVBL2
CFB
IFI6
RAD21
CYLD
CFH
FOXM1
DOCK1
MAP2K1
DGKA
ERBB2
NTRK3
POLD1
LYN
IER3
TPP1
BTG2
DVL3
C4BPB
SMAD3
EXO1
TAPBP
RBBP8
RUVBL1
UBE2V2
APOBEC3C
VRK2
AP1S1
IRF7
AP2S1
SMAD4
MUTYH
BMPR1B
PINK1
MAP3K13
CD63
SELL
MAPKAP1
PSMD10
BSG
TFRC
CTSS
CUL5
IFIT5
TSC22D2
IL17RA
ZBTB40
CASC3
PSMB4
GOSR2
TNFRSF10B
SCG2
NMI
RAD50
PROCR
DNAJB4
ACVR1
CRYAB
PRKCSH
CCL2
EGF
TAP1
MDM4
GATA3
PSME1
CCNB1
PLAT
PARK7
NBN
KIFC1
IL12A
PIAS1
OTUB1
CTGF
PIK3CA
IRF2
LAMP2
NONO
AKT2
BNIP3L
MKI67
CFD
PPP2R5C
TYMS
SERPINE1
F2RL1
ALOX5AP
TSPYL2
ATP2A3
HLA-E
DHCR24
KIF23
ULK1
HIST1H2BJ
CREB3
PSIP1
THBS1
CALR
ITGA3
SLC7A11
MYC
ASF1A
PSMD12
GFPT1
DDB2
MICB
CAPZA2
PSMB3
XRCC5
ASCC3
HIF1A
GRB7
GCH1
NR4A2
MAP3K5
SMARCA5
CDK2
ACADVL
IFIH1
ZC3HAV1
EPHA3
PLA2G4A
ATP7A
DUSP6
NDRG1
PEBP1
CHUK
BCL2L1
NFE2
CCNA2
NCOA6
ALDOC
TXNIP
VGF
CDKN1B
ADAR
IFIT1
LGMN
CASP8
CFL1
RFC3
SLC11A2
RAB5A
POLG2
PSMB9
NPC1
STAT2
ISG20
MSX2
FYN
JAK1
STAT1
CXCL1
ATF6
TRIM32
SRPK1
MECP2
NFX1
RTN4
MLH1
LIAS
BLM
SEPP1
TPD52L1
LGALS3BP
HLA-A
SFRP1
ERBB3
ERCC2
CREB1
BDKRB1
MCRS1
TNR
NET1
PARP4
CALCOCO2
ADSL
OASL
DEFB1
MARK2
PRDX3
IL6
DDX5
APAF1
GPX3
LCN2
ATRX
NF1
KIF2C
MAPK14
MBD4
DST
TFEC
VTN
AKR1B1
ASH2L
KIF22
IL1RAP
SRPK2
ZBTB17
SOD1
ITCH
TFPI
YAP1
SOX4
LIPA
IFIT2
NBR1
PLA2G4C
ACTN4
FOSL1
PSMC1
MB
ACTL6A
TLN1
CTNNA1
CXCL3
PAX2
CALM3
MEF2A
CEP164
SPP1
TGFB3
KIFAP3
PHF21A
JMJD1C
CD38
ISG15
FECH
MNAT1
PPAP2B
NFKBIA
SLC16A1
YWHAZ
IFITM2
IL15
PSMA2
PSME2
UCK2
IRF3
SOCS1
GTF2H4
CYP4F11
SCNN1G
PIK3R3
NFKB2
MET
FER
TRPA1
PARP2
CD40
ADM
SOCS3
TIAL1
DAXX
COPS5
GADD45B
SCARB1
PSMD6
TOR1B
MAPK1
GCLM
IFI35
CXCL2
MRPS11
ATF1
F2RL2
SAMHD1
EIF2B4
GRB2
CD8A
UPF1
RFC5
IKBKE
ZFYVE26
ACAT1
HOXB13
NFATC4
HRH1
